# Supplementary material for: Social support and care burden in family caregivers of patients with hematologic malignancies: a parallel mediation model of coping strategies
Source: PeerJ. 2026 Jul 21;14:e21527. doi: 10.7717/peerj.21527 (PMC13398390; doi:10.7717/peerj.21527)
Supplement: Supplemental Information 1 [file peerj-14-21527-s001.xlsx]

## Sheet: Raw_Data
record_id	caregiver_birth_ym	caregiver_gender	caregiver_ethnicity	caregiver_marital_status	caregiver_occupation	caregiver_employment_status	caregiver_education_level	caregiver_monthly_income_pc	patient_diagnosis	patient_disease_duration_months	payment_self_pay	payment_urban_employee_insurance	payment_urban_resident_insurance	payment_commercial_insurance	prior_hsct_status	caregiver_relationship_to_patient	caregiving_duration_months	daily_care_hours	other_caregivers_count	other_family_members_need_care	caregiver_diagnosed_health_problem	caregiver_self_rated_health	caregiver_health_change_after_caregiving	coping_01_work_study_activity	coping_02_talk_with_others	coping_03_see_positive_side	coping_04_change_thinking_priorities	coping_05_not_take_too_seriously	coping_06_stick_to_own_stance	coping_07_find_multiple_solutions	coping_08_seek_advice	coping_09_change_own_practices	coping_10_learn_from_others	coping_11_hobbies_sports	coping_12_suppress_negative_emotions	coping_13_rest_or_vacation	coping_14_smoke_drink_eat_medicate	coping_15_wait_for_time_to_change	coping_16_try_to_forget	coping_17_rely_on_others	coping_18_accept_reality	coping_19_hope_for_miracle	coping_20_comfort_myself	care_burden_01_help_daily_living	care_burden_02_patient_dependence	care_burden_03_needs_company	care_burden_04_help_basic_activities	care_burden_05_hardly_rest	care_burden_06_cannot_enjoy_life
1	1981.03	1	2	2	6	1	2	2	2	3	0	1	0	1	3	1	3	4	1	2	2	3	2	2	1	1	2	1	2	3	2	1	2	1	0	0	2	0	0	1	2	0	2	3	4	4	3	2	4
2	1976.11	2	1	2	9	3	1	2	2	15	0	0	1	0	3	1	3	2	1	1	1	3	2	2	0	2	1	1	2	1	1	1	2	0	2	0	0	0	0	1	2	0	2	2	4	4	2	3	4
3	1978.05	1	1	2	9	3	1	2	5	2	0	0	1	1	3	3	2	3	1	1	1	3	2	2	1	1	1	2	2	0	1	1	2	1	1	0	1	0	0	0	2	0	1	2	3	3	2	1	4
4	1983.06	1	1	2	9	1	3	2	2	7	0	1	0	1	1	1	7	2	2	2	1	1	1	1	1	1	1	2	2	2	1	1	1	2	2	2	1	2	1	0	1	1	1	4	4	4	4	3	4
5	1979.08	1	1	3	6	1	2	2	2	2	0	0	1	0	3	3	2	3	2	2	1	2	2	1	1	2	2	1	2	2	1	2	2	1	1	1	1	1	1	1	1	0	0	4	3	3	4	2	3
6	1977.07	2	1	2	9	3	2	1	2	2	0	0	1	1	3	3	2	3	2	1	1	2	2	1	2	3	2	1	1	1	2	1	2	0	1	2	0	0	0	1	0	0	1	1	3	3	1	1	4
7	1967.01	1	1	2	2	1	3	3	1	2	0	1	0	0	3	1	2	4	2	2	2	3	2	1	1	2	2	2	2	2	2	2	2	2	2	2	0	0	1	0	0	0	2	3	3	3	3	2	3
8	1964.01	2	1	2	6	2	1	1	8	2	0	1	0	1	3	1	2	2	1	1	1	2	2	2	2	2	1	2	2	1	2	0	2	1	2	2	0	1	1	0	2	0	2	1	1	1	1	1	4
9	1989.08	2	1	2	10	3	2	2	1	2	0	0	1	1	3	4	2	2	2	2	1	1	2	1	0	2	3	3	1	3	2	3	3	3	1	1	0	1	1	1	0	0	2	2	2	2	1	1	3
10	1975.11	1	2	2	2	1	3	2	9	74	0	0	1	1	3	1	3	4	1	2	1	2	1	1	1	2	2	1	3	2	1	1	1	1	2	1	0	2	1	1	2	1	1	3	3	2	3	2	1
11	1965.07	2	1	2	1	1	4	4	5	12	0	0	1	0	3	2	12	3	3	1	1	2	1	1	1	1	2	3	3	3	3	3	3	3	2	1	0	0	0	0	0	0	3	2	3	3	2	1	2
12	1963.07	2	1	2	2	2	3	2	1	2	0	1	0	1	3	1	2	4	1	1	2	3	2	1	0	2	1	1	0	1	1	1	1	0	1	0	0	0	0	0	2	0	2	4	4	4	4	4	4
13	1958.09	2	1	2	6	2	1	2	8	6	0	1	0	1	3	1	6	3	1	1	1	3	2	1	1	2	2	3	2	1	2	2	2	1	2	0	0	1	0	0	2	0	3	3	4	3	2	2	3
14	1990.10	2	1	2	6	1	3	3	6	0.5	0	0	1	0	3	3	1	3	2	1	1	2	2	1	1	0	1	0	2	1	1	2	1	0	1	0	1	2	1	0	2	1	2	2	4	3	3	3	2
15	1986.08	1	1	2	9	1	1	4	4	2	0	0	1	0	3	5	2	2	2	1	1	2	1	2	0	1	1	2	2	2	2	1	2	3	2	0	2	1	0	0	2	0	1	1	3	1	1	1	3
16	1961.07	1	1	2	6	2	2	2	5	4	0	0	1	0	1	3	4	2	3	1	2	3	2	1	0	2	1	1	1	1	3	2	3	0	2	0	1	2	0	0	3	0	2	2	4	4	2	2	3
17	1955.11	1	1	2	6	2	1	2	8	5	0	1	0	1	3	1	5	2	2	1	2	3	2	0	2	3	3	3	2	2	2	2	2	0	3	0	0	1	0	0	2	0	2	2	4	4	2	1	3
18	1971.12	2	1	2	3	2	2	2	5	3	0	1	0	1	3	1	3	2	2	2	2	4	3	1	1	3	3	3	2	3	1	2	3	0	1	0	0	1	0	0	3	0	3	2	3	3	2	4	4
19	1981.04	1	1	1	9	3	1	3	2	8	0	1	0	1	1	5	8	4	1	1	1	2	1	2	0	3	2	3	2	2	1	2	3	1	2	0	1	1	0	0	3	1	2	3	4	4	3	4	4
20	1965.07	2	1	2	6	2	1	2	8	4	0	0	1	1	3	1	3	2	2	2	1	3	2	1	1	2	3	2	2	1	2	1	2	0	1	0	1	2	1	0	3	1	2	2	2	2	2	1	4
21	1979.07	2	1	2	6	1	2	4	9	3	0	0	1	0	3	2	2	4	2	1	1	1	2	1	2	2	2	3	1	1	1	2	2	1	3	1	0	0	0	0	0	0	1	1	2	3	0	1	0
22	1964.05	1	1	2	5	3	1	1	8	1	0	1	0	0	3	3	1	4	1	1	2	3	2	1	1	2	1	2	1	2	2	1	3	0	2	1	1	1	0	0	3	0	3	1	4	4	1	1	4
23	1972.05	2	1	2	10	3	2	2	1	121	0	0	1	1	1	3	5	3	2	1	2	3	2	1	2	2	1	1	2	1	3	2	2	0	2	0	2	3	0	1	2	1	2	1	4	4	2	1	4
24	1978.10	1	1	2	9	3	1	1	2	0.5	0	0	1	0	3	1	0.5	4	1	2	1	3	2	0	0	3	1	2	3	0	1	2	1	0	3	0	0	3	1	1	3	2	3	2	4	4	2	4	4
25	1963.07	2	1	2	4	2	2	4	8	17	0	1	0	1	3	1	5	4	1	1	2	3	2	0	0	1	1	1	2	3	0	0	1	0	3	0	2	3	0	0	3	1	3	4	4	4	4	4	4
26	1970.06	2	1	2	10	3	1	2	7	17	0	0	1	0	3	2	5	4	1	1	1	3	1	1	1	2	2	2	3	2	2	3	2	2	3	0	0	1	0	0	1	0	1	0	3	3	1	0	1
27	1988.11	2	1	2	3	2	2	1	2	17	0	0	1	1	1	1	5	4	1	2	2	4	2	0	1	1	1	0	1	1	0	0	1	0	0	2	1	3	2	2	3	3	3	4	4	4	3	3	4
28	1969.07	2	1	2	10	3	1	1	2	18	0	1	0	1	1	3	6	4	1	2	2	4	3	1	0	1	0	1	1	0	0	0	0	1	2	1	1	3	3	0	3	3	3	4	4	4	4	4	4
29	1983.02	2	1	2	4	2	1	1	2	21	0	0	1	1	1	3	21	4	1	1	1	1	2	0	0	0	0	1	1	1	1	1	0	0	2	1	1	2	2	1	2	2	3	4	4	4	3	2	4
30	1971.10	1	1	2	5	3	2	1	2	17	0	0	1	1	1	3	17	4	1	2	2	3	3	0	0	0	0	1	1	1	0	1	0	1	2	1	2	3	1	0	3	2	3	2	3	3	2	0	4
31	1954.12	1	2	2	5	3	2	1	2	20	0	1	0	1	1	3	20	4	1	1	1	3	2	1	1	2	1	1	3	1	0	2	1	0	3	0	0	3	1	0	3	0	3	4	4	4	4	2	4
32	1995.12	1	1	1	9	3	1	3	1	8	0	1	0	1	1	2	8	4	1	1	2	1	2	1	1	1	1	2	1	2	1	3	1	0	3	1	0	3	0	0	3	0	3	3	3	3	3	3	4
33	1981.05	2	1	2	10	3	1	2	2	4	0	0	1	1	1	3	4	4	1	1	2	3	2	1	0	1	0	0	1	0	1	0	0	0	1	2	2	3	2	1	3	3	3	4	4	4	4	4	4
34	1963.08	1	1	2	2	2	2	2	2	13	0	1	0	0	1	1	12	4	1	2	1	2	2	0	2	1	1	1	2	2	0	3	1	0	2	1	0	3	0	0	3	0	3	3	4	4	4	2	4
35	1958.12	1	1	2	6	2	1	4	8	0.7	0	1	0	0	3	1	1	4	1	2	2	3	1	1	2	3	2	2	3	2	0	2	1	0	2	0	0	3	0	0	3	0	3	2	4	4	1	2	3
36	1978.10	2	1	2	5	3	1	1	8	31	0	0	1	1	3	1	31	4	1	2	1	3	3	0	0	3	3	2	2	2	0	3	2	0	3	0	0	3	0	0	2	0	3	3	4	4	3	2	4
37	1977.06	2	1	2	9	1	1	4	2	4	0	0	1	0	3	5	2	3	2	1	1	3	2	1	3	3	1	2	1	1	3	3	3	1	0	0	0	1	0	0	3	0	3	2	2	2	2	1	3
38	1981.09	2	1	2	9	3	2	3	8	7	0	1	0	0	2	2	7	4	2	1	1	1	1	1	1	3	3	1	2	3	1	2	1	1	3	1	0	0	0	0	3	0	2	3	4	4	3	3	2
39	1955.06	2	1	2	6	2	2	2	8	18	0	1	0	0	3	3	18	4	1	1	1	3	2	0	2	1	1	1	3	1	3	2	2	1	3	0	0	2	0	0	3	0	3	3	4	4	3	2	3
40	1976.10	2	1	3	6	2	2	1	2	15	0	0	1	1	1	3	15	4	1	1	1	2	2	1	2	2	1	3	2	1	3	2	1	0	3	0	0	3	0	0	3	0	3	4	4	4	4	4	4
41	1961.03	2	1	2	2	2	3	2	8	12	0	1	0	1	2	3	12	3	2	2	2	3	2	0	0	0	0	0	1	0	0	1	1	0	2	1	1	3	2	0	3	1	3	4	4	4	4	4	4
42	1987.06	2	1	2	4	2	3	1	5	14	0	1	0	1	1	1	12	4	1	2	1	1	2	3	3	3	2	2	3	3	1	2	2	1	2	1	0	1	0	0	2	1	2	3	4	4	2	1	4
43	1962.07	2	1	2	2	2	2	2	2	9	0	1	0	1	1	3	9	4	1	1	1	3	2	1	3	2	2	2	2	2	1	2	1	0	2	1	0	2	1	0	2	1	3	4	4	4	4	3	4
44	1978.05	2	1	2	3	1	3	3	2	4	0	1	0	1	1	1	4	3	2	1	1	3	2	1	2	2	3	2	2	1	2	2	1	0	2	0	0	2	0	0	2	3	0	3	4	4	3	2	4
45	1972.05	2	1	3	6	2	1	1	2	7	0	0	1	1	3	3	7	4	1	1	1	3	2	1	2	2	1	3	2	1	1	2	1	0	2	0	0	3	1	0	3	1	0	2	4	4	2	2	4
46	1976.11	2	1	2	2	1	3	3	5	2	0	0	1	1	3	2	2	4	3	1	1	1	1	3	1	3	3	3	2	3	0	2	2	1	1	1	0	1	1	0	0	0	0	2	3	2	1	1	0
47	1962.08	2	1	2	5	3	1	1	2	2	0	0	1	1	3	1	2	4	1	1	2	3	2	0	3	3	1	3	2	1	1	2	2	0	1	0	0	2	0	0	2	0	2	2	2	3	2	2	3
48	1984.03	2	1	2	4	2	1	2	2	6	0	0	1	1	3	3	6	4	1	2	1	3	2	1	2	2	1	3	2	1	1	2	1	0	2	1	0	3	0	0	3	0	3	4	4	4	4	2	4
49	1980.03	2	1	2	3	2	3	2	8	3	0	1	0	0	3	3	3	4	2	2	1	3	2	1	3	2	2	2	2	1	1	3	1	0	3	0	0	3	0	0	3	0	3	4	4	4	4	3	4
50	1973.11	2	1	2	4	1	2	2	6	204	0	0	1	0	3	3	1	4	1	1	1	2	1	1	0	2	2	3	2	2	1	3	3	2	2	0	0	1	0	0	1	1	2	3	3	3	3	0	1
51	1973.10	2	2	3	5	3	1	1	6	8	0	0	1	0	3	3	8	4	1	1	2	4	2	0	2	3	1	3	3	1	2	2	1	0	3	1	0	3	1	0	2	1	3	3	4	4	3	2	2
52	1957.08	2	1	2	10	3	1	2	2	2	0	0	1	0	3	1	3	3	1	1	2	3	2	3	0	1	0	3	1	0	0	3	0	0	3	0	0	3	1	0	0	3	3	3	3	3	2	1	4
53	1957.10	2	1	2	6	2	1	2	4	9	0	1	0	0	3	1	9	2	2	1	2	2	2	1	2	2	2	1	1	2	1	2	2	1	1	1	0	1	1	0	1	2	2	2	2	2	1	2	2
54	1971.03	2	1	2	3	2	3	2	5	37	0	1	0	0	3	1	37	4	1	2	1	2	2	2	3	2	2	2	2	2	3	2	1	2	2	1	0	0	0	0	1	0	1	1	3	3	1	1	1
55	1985.11	2	1	3	10	3	1	1	6	2	0	0	1	0	3	3	2	4	2	1	1	2	2	0	2	2	2	3	0	1	1	2	1	0	3	0	0	0	1	0	3	1	3	4	4	4	4	4	4
56	1982.10	1	2	2	6	1	3	1	2	0.7	0	1	0	0	3	1	1	4	2	2	1	2	3	1	1	2	2	2	1	1	1	3	1	0	3	1	1	3	0	0	3	1	3	4	4	4	4	4	4
57	1967.05	2	1	2	6	2	1	1	8	72	0	1	0	0	3	4	5	4	3	1	1	3	1	1	2	3	2	2	1	0	3	2	3	1	2	1	0	2	0	1	2	1	3	1	2	3	2	1	3
58	1973.11	2	1	2	3	1	1	2	8	0.7	0	1	0	0	3	1	1	4	1	2	1	3	2	1	1	2	3	2	1	1	1	3	2	1	3	1	0	1	0	0	1	0	1	1	1	1	2	1	2
59	1964.09	2	1	2	9	3	2	1	5	2	0	1	0	1	3	4	2	3	2	2	1	3	2	1	2	3	3	2	1	1	1	3	2	1	3	1	0	3	0	2	3	1	3	1	3	3	2	2	4
60	1986.02	1	1	2	1	1	4	3	1	1	0	0	1	1	3	2	1	4	2	2	1	2	2	2	2	2	2	0	0	0	1	2	0	0	2	2	0	0	0	0	3	0	2	2	3	3	2	2	4
61	1969.08	2	1	2	10	3	1	1	2	0.5	0	0	1	0	3	4	1	4	2	1	1	3	2	1	1	2	3	1	1	0	2	2	1	0	3	1	0	2	0	0	3	0	2	1	4	3	2	2	4
62	1979.06	2	1	2	3	1	3	3	1	17	0	0	1	1	3	3	17	4	2	1	1	3	2	0	1	1	1	0	1	1	1	0	1	0	1	0	1	2	2	1	3	2	3	4	4	4	4	4	4
63	1976.12	2	1	2	10	3	1	2	6	130	0	0	1	0	1	3	14	4	1	2	1	3	2	1	2	3	2	3	1	0	1	3	2	1	2	1	1	2	1	0	3	1	3	1	4	4	2	2	3
64	1979.07	2	1	2	5	3	1	1	1	19	0	0	1	0	1	3	14	4	1	1	1	3	1	1	2	3	2	3	2	1	0	2	1	1	2	1	0	3	1	1	3	1	3	2	4	3	2	2	4
65	1972.02	2	1	2	4	2	2	2	9	28	0	1	0	0	3	1	28	4	1	2	1	2	3	1	2	1	1	0	1	1	1	2	1	0	1	2	0	3	0	1	3	1	3	0	3	3	0	2	2
66	1988.06	2	1	2	10	3	3	2	7	21	0	1	0	0	2	2	12	4	2	1	1	1	1	1	2	3	3	3	2	2	1	2	1	0	2	0	0	3	0	1	2	1	2	0	3	3	0	0	2
67	1978.10	1	1	2	2	1	3	3	2	1	0	0	1	1	3	2	1	4	2	2	1	2	3	1	0	0	0	0	1	0	0	2	1	0	2	2	3	3	3	2	3	3	3	4	4	4	4	4	4
68	1979.11	1	1	2	2	1	1	3	2	0.7	0	0	1	0	3	2	1	4	3	1	2	3	2	1	0	2	1	2	0	1	1	2	1	0	2	1	1	0	1	0	2	0	2	4	4	4	4	4	4
69	1955.08	2	1	2	2	2	3	2	2	12	0	1	0	0	3	1	12	4	2	2	2	4	3	0	0	1	1	1	0	0	0	2	0	0	2	1	1	3	1	0	3	2	3	4	4	4	4	3	4
70	1954.02	2	1	2	6	2	1	1	2	0.5	0	1	0	1	3	1	0.5	4	2	1	1	3	2	1	2	2	3	1	1	1	1	3	2	1	2	1	0	1	1	1	2	0	2	4	4	4	4	3	4
71	1971.10	2	1	2	2	2	3	2	5	17	0	1	0	1	1	1	14	4	1	2	1	1	2	1	1	2	3	2	2	1	1	3	3	0	1	0	0	2	0	0	2	1	2	2	4	4	2	2	3
72	1978.03	1	1	2	3	1	2	3	2	5	0	1	0	0	1	2	1	3	2	2	1	2	2	1	0	1	1	1	0	1	2	0	1	0	1	2	2	3	1	0	2	1	3	4	4	4	4	4	4
73	1976.04	2	1	2	4	1	2	2	8	0.5	0	1	0	0	3	2	0.5	3	1	2	1	3	1	1	2	2	2	1	2	1	2	2	2	1	3	0	0	1	0	0	1	0	1	2	2	1	1	1	3
74	1990.12	2	1	2	3	1	3	3	1	32	0	0	1	0	1	2	29	2	2	2	1	2	2	1	2	3	2	2	0	1	1	2	1	0	2	0	0	1	0	0	1	0	1	2	3	2	2	2	2
75	1979.07	1	1	2	2	1	2	2	2	6	0	1	0	0	3	1	6	3	1	2	1	2	2	1	1	2	2	2	2	2	1	3	1	0	2	0	1	0	0	0	1	0	2	3	4	4	2	2	3
76	1968.03	2	1	2	6	2	1	2	2	2	0	1	0	0	3	1	2	2	2	1	2	3	2	1	2	2	2	2	2	1	1	2	1	0	3	0	0	1	0	0	1	0	2	2	3	3	2	1	3
77	1980.04	2	1	2	4	1	1	2	9	3	0	0	1	0	1	3	2	2	1	2	2	3	2	1	2	2	2	3	2	2	2	3	2	0	3	1	0	0	0	0	0	1	1	1	2	1	1	1	1
78	1959.04	2	1	2	10	3	1	1	2	0.5	0	0	1	0	3	4	1	3	2	1	2	3	2	0	1	1	0	0	1	0	0	2	1	0	3	2	1	3	1	1	3	1	3	4	4	4	4	4	4
79	1990.10	2	1	2	3	1	3	3	9	3	0	0	1	0	1	1	2	2	2	2	1	2	2	1	2	2	2	3	2	2	1	3	1	1	2	1	0	1	0	0	1	0	1	1	2	3	1	0	1
80	1979.11	1	1	2	5	3	1	2	5	2	0	0	1	1	1	3	2	2	2	2	1	2	3	1	1	2	1	2	2	1	0	3	3	1	3	1	1	2	0	0	0	1	1	2	3	2	1	0	2
81	1962.04	2	1	2	4	2	2	2	2	18	0	0	1	0	3	3	10	2	1	1	2	3	2	0	2	2	3	2	0	0	2	2	2	1	2	0	0	0	0	0	0	0	1	2	3	2	2	2	4
82	1995.07	2	1	2	3	1	3	3	1	26	0	0	1	1	1	4	20	3	2	1	1	3	2	1	2	3	3	2	0	3	1	3	2	1	2	1	0	0	0	0	0	1	3	0	4	3	1	1	4
83	1965.03	2	1	2	5	3	1	1	7	18	0	0	1	1	2	4	18	3	1	2	2	3	2	0	2	3	2	2	1	2	1	3	3	1	3	1	0	1	0	0	0	1	1	2	1	1	2	1	1
84	1966.12	2	1	2	2	2	3	2	4	0.5	0	1	0	1	3	1	0.5	2	2	1	2	3	2	1	1	2	3	2	0	1	1	3	2	1	2	0	0	0	0	0	1	1	2	3	3	3	2	2	4
85	1961.09	2	1	2	5	3	1	1	8	14	0	0	1	1	2	1	14	3	2	1	2	3	2	1	2	2	2	2	0	2	1	3	2	0	3	0	0	0	0	0	0	0	1	2	3	2	2	1	3
86	1954.10	2	1	2	5	3	1	1	3	0.5	0	0	1	0	3	1	0.5	4	2	1	2	3	2	0	2	2	2	2	1	0	0	2	1	0	2	0	1	0	0	0	1	0	2	2	4	4	2	2	4
87	1959.02	1	1	2	6	2	1	2	2	15	0	1	0	1	3	1	15	2	1	1	2	3	2	0	1	2	2	3	3	2	2	3	2	1	2	0	0	1	0	0	0	0	2	2	3	3	2	2	4
88	1975.11	1	2	2	2	1	3	3	7	77	0	1	0	1	2	1	10	4	1	2	1	3	2	0	1	2	1	1	0	1	0	2	1	0	3	1	1	3	1	1	1	1	3	3	3	4	3	2	3
89	1953.06	2	1	2	5	3	1	1	7	8	0	0	1	1	2	1	8	3	1	1	2	3	2	0	0	2	1	1	0	0	1	1	1	1	3	1	0	1	1	0	0	1	2	4	4	4	3	1	2
90	1962.06	1	1	2	5	3	1	2	7	43	0	0	1	0	2	1	43	4	1	1	2	3	3	0	2	2	2	2	3	3	2	2	2	0	3	0	1	1	0	0	0	0	2	1	4	4	1	1	2
91	1988.11	2	1	2	3	2	3	1	1	7	0	1	0	1	1	1	7	4	3	2	2	3	2	0	0	2	1	2	1	2	1	2	2	0	3	1	1	2	1	0	0	1	2	4	4	4	4	3	4
92	1954.01	1	1	2	3	2	2	2	8	58	0	0	1	0	3	1	20	4	1	2	1	3	2	1	1	2	1	1	0	2	0	2	1	0	2	1	2	1	0	0	3	1	3	4	3	3	2	1	4
93	1980.10	2	1	2	3	1	3	2	2	13	0	0	1	0	3	2	12	3	2	1	1	3	2	0	1	2	2	3	2	1	0	2	2	1	2	0	0	2	0	0	0	1	2	4	3	3	3	3	4
94	1973.12	1	1	2	6	1	1	3	7	2	0	0	1	0	3	2	2	2	2	2	2	3	2	2	1	2	2	2	2	2	1	2	1	1	3	2	0	1	0	0	1	0	2	2	1	1	1	0	1
95	1988.01	1	1	1	2	1	3	3	2	1	0	0	1	0	3	2	1	4	1	2	1	1	1	2	2	3	3	3	2	2	1	3	2	1	1	0	0	1	0	0	0	0	1	4	4	4	3	3	3
96	1971.09	1	1	2	5	3	1	1	5	5	0	0	1	0	3	2	5	4	2	2	1	3	2	0	0	1	1	1	0	1	0	1	1	0	3	1	2	3	0	0	2	1	0	4	4	4	4	2	4
97	1982.06	2	1	2	2	1	3	3	6	58	0	0	1	1	3	2	1	2	2	2	1	3	2	0	1	2	1	0	1	2	0	2	1	0	2	1	0	1	1	0	3	1	3	3	3	2	3	1	2
98	1980.09	2	1	2	1	1	4	3	5	12	0	1	0	0	3	2	12	3	1	2	1	2	2	1	2	2	2	3	0	2	1	3	2	0	2	1	0	1	0	0	1	0	2	2	3	2	2	2	3
99	1957.1	2	1	2	4	2	2	2	8	3	0	1	0	0	3	1	3	4	1	1	1	2	1	0	3	3	1	3	3	3	1	1	2	0	3	0	0	0	0	0	0	3	3	1	2	3	1	2	4
100	1968.06	1	1	2	5	3	1	1	7	2	0	0	1	0	3	1	2	4	2	2	2	3	2	0	1	1	1	2	1	2	0	0	2	0	3	2	1	2	0	0	2	2	2	4	4	4	4	2	3
101	1976.04	2	1	2	9	3	2	2	5	5	0	1	0	0	3	2	5	4	2	2	1	2	1	0	0	3	2	2	3	2	1	2	2	0	3	0	0	0	0	0	1	0	3	4	3	4	4	2	4
102	1960.07	2	1	2	4	2	2	1	2	6	0	1	0	0	3	3	2	3	2	2	2	4	2	0	1	1	0	0	3	1	0	0	2	0	3	2	0	2	1	0	3	1	3	2	4	3	1	4	4
103	1987.04	2	1	2	3	1	3	3	2	1	0	0	1	1	3	2	1	2	2	1	1	2	2	1	1	1	2	0	0	2	0	2	1	0	2	0	1	3	1	0	0	1	2	4	4	4	3	2	4
104	1966.07	2	1	2	4	1	1	2	7	45	0	0	1	1	2	1	48	4	2	1	2	3	2	1	1	1	1	0	1	0	0	2	1	0	3	2	0	3	2	0	0	2	3	1	1	0	0	1	0
105	1979.10	1	1	2	2	1	2	3	5	0.7	0	0	1	1	3	2	1	2	2	1	1	3	1	1	1	2	2	3	2	1	0	2	3	0	1	1	1	2	0	0	0	0	2	1	2	2	1	0	3
106	1994.11	1	1	1	4	1	3	2	1	7	0	1	0	0	3	2	2	3	1	1	1	2	1	2	1	3	2	2	0	1	1	2	2	1	1	0	0	1	0	0	0	0	1	2	4	2	2	2	3
107	1983.9	2	1	2	5	3	1	1	2	7	0	0	1	0	3	3	5	4	1	2	2	3	3	0	1	0	1	0	0	0	1	0	1	0	2	3	0	3	2	0	2	1	3	4	4	4	4	4	4
108	1971.12	2	1	2	6	2	1	2	2	3	0	1	0	0	3	4	3	3	2	2	1	2	1	0	1	2	3	2	0	1	2	2	2	0	1	0	0	2	0	0	0	1	1	3	4	3	2	1	3
109	1988.04	2	1	2	3	1	3	1	2	3	0	0	1	0	3	2	3	4	2	2	1	3	2	1	1	3	2	2	1	1	2	2	1	0	1	0	0	1	0	0	2	0	2	2	2	3	2	2	3
110	1976.03	2	1	2	10	3	1	2	1	7	0	0	1	0	3	3	7	3	2	2	1	3	2	0	1	1	0	0	0	1	0	2	1	0	3	1	0	2	2	0	3	3	2	3	4	4	4	3	4
111	1960.05	1	1	2	5	3	1	1	2	1	0	0	1	0	3	1	1	3	2	2	1	3	2	0	0	1	1	2	0	0	0	2	1	0	2	0	1	2	0	0	2	0	2	2	4	4	3	3	4
112	1992.11	2	1	2	2	1	3	3	2	1	0	0	1	0	3	2	1	4	1	1	1	2	1	2	1	2	2	3	0	1	0	3	1	0	2	0	0	0	0	0	1	0	2	2	4	4	2	3	3
113	1982.05	1	1	2	3	1	1	2	4	2	0	0	1	0	3	5	2	3	2	2	1	2	1	1	1	3	2	3	0	3	0	2	1	1	2	0	0	1	0	0	0	0	1	2	4	4	2	1	3
114	1978.03	2	2	2	3	1	3	3	5	12	0	1	0	1	3	1	10	3	2	2	1	3	2	0	1	1	1	0	0	1	0	2	1	0	3	1	0	3	1	0	2	2	3	2	3	2	2	0	2
115	1972.03	1	1	2	3	1	1	1	2	0.7	0	1	0	0	3	1	1	4	1	1	1	2	1	1	1	2	2	3	0	2	1	3	2	0	1	0	1	2	0	0	0	0	1	2	4	4	2	2	3
116	1965.07	2	1	2	4	2	2	2	2	0.7	0	1	0	0	3	1	1	3	1	2	2	3	2	0	2	1	1	1	0	0	0	2	1	0	3	1	0	3	0	1	2	1	2	2	4	3	3	3	4
117	1960.08	2	1	2	6	2	1	1	5	1	0	0	1	0	3	1	1	4	1	1	1	3	2	0	0	1	0	1	0	0	1	2	1	0	3	0	0	3	1	0	3	2	3	3	4	4	2	2	3
118	1980.01	2	1	2	10	3	2	2	1	0.5	0	0	1	0	3	1	1	3	2	2	2	3	2	0	0	2	0	0	1	2	1	2	1	0	3	0	0	2	0	1	2	1	3	3	2	3	2	1	4
119	1973.08	1	1	2	4	1	3	2	2	9	0	1	0	0	3	1	9	4	1	2	1	3	2	0	2	2	1	2	2	1	0	3	1	1	2	0	1	2	0	0	0	0	2	2	4	4	2	2	4
120	1969.09	1	1	2	6	1	1	2	2	7	0	0	1	0	3	1	7	3	3	1	2	3	2	0	1	1	0	1	0	0	0	2	1	0	2	1	1	2	0	0	1	2	3	3	4	4	3	2	4
121	1986.02	1	2	2	10	3	2	1	2	15	0	1	0	1	3	2	12	4	1	1	1	3	2	0	1	1	0	0	0	1	0	2	1	0	3	1	2	3	0	1	2	1	2	4	4	4	4	4	4
122	1983.03	2	1	1	4	1	3	2	2	12	0	1	0	1	3	2	12	4	1	2	1	2	2	1	1	3	3	2	0	2	0	3	2	1	1	0	0	2	0	0	0	0	1	2	4	4	2	2	3
123	1962.07	2	1	2	9	3	1	2	2	2	0	1	0	0	3	1	2	4	1	1	2	3	2	0	0	2	0	1	0	0	0	1	0	0	3	1	0	3	2	0	0	1	2	3	3	3	2	3	4
124	1972.06	1	1	2	4	2	2	2	2	24	0	0	1	0	3	1	20	4	2	1	2	3	3	0	1	1	1	0	0	0	0	1	1	0	3	1	2	3	1	2	1	2	3	4	4	4	4	4	4
125	1980.11	2	1	2	3	1	3	2	2	24	0	0	1	1	3	3	12	3	2	2	1	3	2	0	1	1	2	1	0	1	1	2	1	0	2	0	0	1	1	0	0	0	2	3	3	3	2	0	4
126	1969.11	2	2	2	6	2	3	1	1	4	0	0	1	0	3	5	3	3	2	2	1	3	2	0	0	1	2	1	0	0	1	2	1	0	3	0	0	2	0	0	2	1	2	3	3	3	2	2	4
127	1963.07	1	1	2	5	3	1	2	2	24	0	0	1	0	1	1	24	4	1	1	2	3	2	0	1	2	1	1	0	0	1	3	2	2	1	0	0	1	0	0	1	0	1	2	3	2	1	1	3
128	1962.09	2	1	2	5	3	1	1	1	42	0	0	1	0	1	3	24	4	2	1	1	3	2	0	1	1	1	1	0	0	1	2	1	0	3	0	0	3	2	1	2	1	3	3	4	4	3	4	4
129	1979.11	2	1	2	4	1	1	2	7	31	0	0	1	1	3	1	2	4	1	2	1	3	2	1	1	3	2	3	1	2	2	2	2	2	3	1	0	2	0	0	0	0	0	1	2	1	0	0	1
130	1970.03	2	1	2	5	3	1	2	1	15	0	1	0	1	1	3	12	4	1	2	2	3	3	0	1	1	1	0	0	0	1	2	1	0	3	1	0	2	0	1	2	1	2	3	4	4	2	2	4
131	1975.09	1	1	2	1	1	2	3	5	3	0	0	1	0	3	2	3	2	2	2	1	2	1	1	2	2	1	2	0	2	1	2	3	2	3	0	0	1	0	0	1	0	2	3	2	3	1	0	1
132	1975.02	1	1	2	3	1	2	3	8	24	0	1	0	1	2	1	12	2	1	2	1	2	1	2	1	3	2	3	0	2	1	2	1	2	3	0	0	1	0	0	0	0	1	2	1	1	1	1	1
133	1980.11	2	1	2	1	1	3	3	2	24	0	0	1	1	3	2	3	2	3	2	1	2	2	1	1	1	0	0	0	2	0	2	1	0	3	1	1	3	0	0	2	0	3	2	4	4	2	2	4
134	1966.09	1	1	2	2	1	3	3	9	2	0	1	0	0	3	1	2	2	1	1	1	2	1	1	2	3	1	2	2	2	2	3	2	2	2	0	0	1	0	0	0	0	1	0	1	1	0	0	0
135	1959.02	1	1	2	4	2	2	2	4	14	0	1	0	1	1	1	12	4	1	1	1	3	2	1	2	2	1	2	1	0	1	3	1	0	3	1	0	1	0	0	0	1	2	2	3	3	2	2	4
136	1987.12	1	1	2	2	1	4	3	2	6	0	1	0	1	3	1	6	2	1	2	1	2	3	0	0	1	1	0	2	1	0	1	0	0	2	2	2	3	3	2	3	3	2	4	4	4	3	4	4
137	1997.03	1	1	2	9	1	1	3	8	0.7	0	1	0	0	3	2	1	4	2	1	1	2	2	2	1	3	2	1	0	2	0	2	1	0	2	0	0	1	0	0	2	0	2	2	3	2	1	3	3
138	1953.02	2	1	2	2	2	1	1	2	0.5	0	1	0	1	3	1	1	4	1	1	2	3	2	1	1	2	2	2	0	1	0	2	1	0	1	0	0	2	0	0	0	0	1	4	4	4	4	2	3
139	1963.12	1	1	2	10	3	1	1	2	0.5	0	0	1	0	3	1	1	4	1	2	2	3	2	0	1	1	1	1	0	0	1	2	0	0	2	1	1	2	1	1	3	1	3	2	3	3	2	3	4
140	1971.04	2	1	2	5	3	1	2	6	0.7	0	0	1	0	3	3	1	4	1	2	1	3	3	0	1	2	1	2	1	1	2	2	2	1	3	0	1	2	0	0	1	0	1	0	1	2	1	2	2
141	1979.09	2	1	2	4	1	1	2	2	12	0	1	0	0	3	2	6	2	2	2	2	3	3	0	1	0	0	0	0	2	0	2	1	0	2	3	1	2	1	2	3	2	3	4	4	4	4	3	4
142	1971.12	1	1	2	5	3	1	1	2	0.7	0	0	1	0	3	1	1	4	1	1	2	3	3	0	2	0	0	1	1	0	0	1	0	0	2	1	2	3	1	1	2	2	3	4	4	4	3	4	4
143	1976.05	2	1	2	2	1	3	3	1	12	0	0	1	0	3	2	2	2	2	2	1	2	1	1	2	3	2	2	1	3	0	2	2	0	3	0	0	1	0	1	1	0	2	2	2	2	1	2	3
144	1966.07	1	1	2	4	2	2	2	5	1	0	0	1	0	3	1	1	4	1	1	1	2	1	1	2	3	2	2	3	1	2	3	2	0	1	0	1	1	0	1	0	0	1	0	3	3	1	0	2
145	1992.12	1	1	2	2	1	3	3	7	1	0	0	1	1	3	2	1	2	2	1	1	2	2	3	2	3	2	2	1	3	2	3	2	1	3	1	0	0	0	0	0	0	1	0	1	1	0	0	1
146	1977.03	2	1	2	4	1	2	2	2	2	0	0	1	0	3	2	1	4	2	1	1	3	2	1	2	2	1	1	0	2	1	1	0	1	2	0	0	1	0	0	0	0	2	0	3	3	0	3	4
147	1978.07	2	1	2	3	1	3	3	2	2	0	1	0	1	3	1	2	3	2	2	1	2	2	1	2	3	2	2	0	1	0	2	1	0	2	0	0	1	0	0	1	1	2	2	3	3	1	2	3
148	1974.06	2	1	2	10	3	3	2	5	8	0	1	0	0	1	1	8	3	1	2	2	3	2	0	2	2	1	2	0	3	1	2	2	2	3	0	0	1	1	0	0	0	2	2	2	2	1	0	4
149	1960.07	1	2	2	5	3	1	2	6	5	0	0	1	0	1	1	5	4	2	1	2	3	3	1	2	2	2	3	1	1	1	3	1	2	3	0	1	1	0	0	1	0	2	0	2	2	0	1	1
150	1986.02	2	1	1	9	3	3	2	7	10	0	1	0	0	3	2	10	4	2	1	1	2	2	0	0	1	0	0	0	3	0	2	1	0	3	2	0	3	1	2	2	1	3	4	3	4	4	3	3
151	1965.05	2	1	2	4	2	1	2	1	15	0	1	0	0	3	3	15	4	1	2	1	3	2	1	2	3	1	2	1	2	2	3	3	0	2	0	0	1	0	0	0	1	2	2	3	3	2	2	4
152	1967.01	2	1	2	3	2	1	2	2	0.5	0	0	1	0	3	5	1	4	2	1	1	2	1	0	1	1	1	2	1	2	3	2	2	1	2	0	0	3	0	0	0	0	0	2	2	2	2	1	2
153	1951.07	2	1	2	6	2	3	2	2	36	0	1	0	0	3	1	36	4	1	1	2	2	2	0	1	2	3	2	1	2	1	3	2	1	2	0	0	1	0	0	1	0	2	2	2	2	2	2	4
154	1962.03	1	1	2	6	2	1	2	1	15	0	1	0	1	3	1	15	4	2	1	1	3	2	0	1	2	1	2	0	2	2	3	1	0	2	0	1	1	0	1	0	0	1	1	3	3	2	1	3
155	1983.02	1	1	3	4	2	2	2	5	24	0	1	0	0	3	5	20	2	1	1	2	3	3	0	1	0	0	0	0	1	0	2	1	0	3	1	2	3	2	3	2	2	3	3	4	4	2	3	4
156	1989.01	1	1	2	2	2	1	1	2	5	0	1	0	1	3	2	5	4	1	1	2	3	2	0	1	0	0	0	2	1	0	1	0	0	3	3	3	2	2	1	3	2	3	4	4	4	4	4	4
157	1981.07	1	1	2	2	1	2	2	2	0.7	0	1	0	0	3	2	1	2	2	2	1	3	2	1	1	2	1	2	1	3	2	3	2	0	2	0	1	2	0	0	1	0	1	2	3	3	1	2	3
158	1966.07	2	1	2	4	2	2	2	2	0.5	0	1	0	1	3	3	0.5	4	2	1	1	2	2	2	2	3	1	1	3	3	2	3	3	1	3	0	0	1	1	0	0	0	2	2	1	1	3	3	4
159	1996.01	1	1	1	4	1	2	4	2	0.5	0	0	1	0	3	2	0.5	4	1	2	1	2	1	1	2	3	1	2	3	3	2	3	2	1	3	0	0	0	0	0	0	0	2	2	3	3	2	2	3
160	1967.03	2	1	2	6	1	1	2	2	3	0	1	0	0	3	1	3	3	2	1	2	3	3	0	1	0	0	0	0	1	0	1	0	0	3	2	2	2	1	0	2	1	3	2	4	3	2	1	4
161	1987.10	2	1	2	10	3	1	2	2	0.5	0	0	1	0	3	2	1	4	1	2	1	3	2	0	1	2	0	0	0	1	0	1	0	0	2	3	1	2	1	0	2	1	3	4	3	3	3	4	4
162	1963.02	2	1	3	3	2	1	2	2	6	0	1	0	1	3	5	6	3	1	1	1	2	2	1	2	3	1	1	0	2	3	2	2	0	3	0	0	1	0	0	1	1	2	0	4	4	1	0	3
163	1960.07	2	1	2	5	3	1	2	2	24	0	1	0	1	3	3	20	3	2	1	2	3	2	0	2	2	1	1	2	2	2	2	2	0	3	0	0	2	0	0	2	1	3	2	2	2	2	2	4
164	1966.03	1	1	2	3	1	3	3	9	60	0	1	0	0	3	2	1	2	2	2	1	2	1	2	1	3	2	3	2	3	3	2	2	1	2	0	0	0	0	0	0	0	1	1	2	0	0	0	0
165	1968.07	1	1	2	2	1	3	3	2	18	0	1	0	1	3	2	10	2	2	2	1	3	2	1	2	3	3	3	2	2	1	3	2	1	0	1	0	0	0	0	1	0	2	1	2	1	2	1	4
166	1988.02	2	1	2	10	3	1	2	6	1	0	0	1	0	3	3	1	4	2	1	1	2	1	0	1	3	3	3	2	3	1	3	2	1	3	0	0	1	0	0	1	0	2	1	3	3	1	0	0
167	1986.09	2	1	2	9	3	3	2	8	1	0	0	1	0	3	1	1	4	1	2	1	2	1	2	2	1	2	3	2	3	2	2	2	1	2	0	0	0	0	0	0	0	2	1	2	2	1	1	3
168	1980.01	2	1	2	6	2	1	2	8	0.7	0	0	1	0	3	5	1	4	2	1	1	2	2	0	1	2	0	1	0	2	1	2	1	0	3	1	1	2	1	2	0	1	3	3	4	3	2	2	3
169	1993.02	2	1	2	2	1	3	3	8	1	0	1	0	1	3	2	1	4	2	1	1	1	1	1	2	3	1	3	3	3	1	2	1	0	3	0	0	0	0	0	2	0	2	1	2	4	1	1	3
170	1964.04	1	1	2	4	2	2	2	7	11	0	1	0	1	3	1	12	4	2	2	2	3	2	1	2	3	1	3	3	2	1	3	3	0	3	1	0	0	0	0	0	0	1	1	2	1	0	0	0
171	1950.02	2	1	2	5	3	1	1	11	12	0	0	1	0	3	1	10	4	2	1	2	3	2	1	1	1	1	1	2	2	2	3	2	1	3	1	0	0	0	1	1	0	2	1	3	3	1	2	0
172	1969.07	2	1	2	2	2	2	3	9	0.7	0	0	1	1	3	2	1	2	2	1	2	3	2	1	1	2	3	3	1	2	1	2	2	0	2	0	0	1	0	0	0	1	1	1	2	2	1	0	1
173	1957.08	1	1	2	4	2	1	2	8	3	0	0	1	1	3	1	3	4	2	1	1	2	2	2	2	2	2	2	1	1	2	3	2	1	2	1	1	0	0	0	0	1	2	2	3	3	2	1	2
174	1966.04	2	1	2	6	2	2	2	6	12	0	0	1	0	3	2	12	4	2	1	1	3	2	0	2	2	3	2	2	3	1	2	1	0	3	0	0	0	0	0	1	0	1	1	2	2	0	0	1
175	1959.03	1	1	2	6	2	2	2	6	1	0	1	0	1	3	1	1	3	1	1	2	2	1	1	1	2	3	2	1	1	2	3	2	2	3	0	0	0	0	0	0	0	2	0	1	1	0	0	0
176	1980.03	2	1	2	10	3	1	1	2	0.5	0	0	1	0	3	2	1	4	1	2	2	3	3	0	1	1	2	0	0	0	0	1	0	0	3	3	0	3	2	1	3	3	3	4	4	4	4	4	4
177	1974.03	2	1	2	4	2	1	2	2	2	0	0	1	0	3	2	2	3	2	2	2	2	2	1	0	2	3	3	1	3	2	3	3	3	1	1	0	1	1	1	0	0	2	2	2	2	2	0	2
178	1984.03	2	1	2	4	1	3	3	2	8	0	1	0	0	3	1	8	2	1	2	1	2	1	1	2	2	2	3	1	1	1	2	2	1	3	1	0	0	0	0	0	0	1	1	3	2	1	0	0
179	1989.01	1	1	2	1	1	3	3	2	19	0	0	1	0	3	2	5	2	2	1	1	3	2	1	1	2	2	2	3	2	2	3	2	2	3	0	0	1	0	0	1	0	1	2	2	2	1	0	0
180	1992.12	2	1	2	4	1	3	3	2	12	0	1	0	0	3	1	12	2	1	2	1	3	3	0	1	1	1	0	1	1	0	0	1	0	0	2	1	3	2	2	3	3	3	3	3	4	4	4	4
181	1965.10	2	1	2	6	2	1	2	1	2	0	1	0	0	3	3	2	4	1	2	1	3	3	1	0	1	0	1	1	0	0	0	0	1	2	1	1	3	3	0	3	3	3	4	4	4	4	4	4
182	1975.08	2	1	2	4	2	1	2	2	7	0	0	1	0	3	2	7	3	1	2	1	3	2	0	0	0	0	1	1	1	1	1	0	0	2	1	1	2	2	1	2	2	3	4	3	4	3	3	4
183	1979.09	1	1	2	6	1	1	2	2	7	0	1	0	0	3	2	7	3	2	2	1	3	2	0	0	0	0	1	1	1	0	1	0	1	2	1	2	3	1	0	3	2	3	2	2	2	2	2	4
184	1981.03	2	1	2	6	2	1	1	1	36	0	0	1	0	3	1	36	4	1	2	1	3	3	1	0	1	0	0	1	0	1	0	0	0	1	2	2	3	2	1	3	3	3	4	4	4	4	4	4
185	1964.03	2	1	2	4	2	1	1	2	2	0	0	1	0	3	2	2	4	1	1	2	3	3	0	0	0	0	0	1	0	0	1	1	0	2	1	1	3	2	0	3	1	3	4	4	4	4	4	4
186	1976.06	2	1	2	6	2	3	3	2	19	0	1	0	0	3	2	15	4	2	1	1	3	2	3	1	3	3	3	2	3	0	2	2	1	1	1	0	1	1	0	0	0	0	2	3	2	2	0	1
187	1957.03	2	1	2	5	3	1	2	2	12	0	0	1	0	3	1	12	4	2	1	2	3	2	2	3	2	2	2	2	2	3	2	1	2	2	1	0	0	0	0	1	0	1	1	4	3	1	0	0
188	1962.03	2	1	2	5	3	1	2	2	6	0	0	1	0	3	1	6	4	1	2	2	3	2	1	1	2	3	2	1	1	1	3	2	1	3	1	0	1	0	0	1	0	1	0	3	3	0	0	1
189	1988.01	1	1	2	4	2	1	1	2	4	0	0	1	0	3	1	4	4	2	2	1	3	2	0	1	1	1	0	1	1	1	0	1	0	1	0	1	2	2	1	3	2	3	4	4	4	4	4	4
190	1978.08	2	1	2	3	1	2	3	2	10	0	0	1	0	3	2	10	2	2	1	1	3	2	1	0	0	0	0	1	0	0	2	1	0	2	2	3	3	3	2	3	3	3	4	4	4	4	4	4
191	1982.03	2	1	2	4	1	3	2	2	5	0	1	0	0	3	1	5	2	1	2	1	3	3	0	0	1	1	1	0	0	0	2	0	0	2	1	1	3	1	0	3	2	3	3	4	4	4	4	4
192	1954.09	1	1	2	5	3	1	1	2	9	0	1	0	0	3	1	9	4	2	1	2	3	3	0	1	1	1	1	0	1	2	0	1	0	1	2	2	3	1	0	2	1	3	4	4	4	4	4	4
193	1990.02	2	1	2	3	1	3	3	2	6	0	1	0	1	3	1	6	2	2	2	1	2	1	1	2	2	2	3	2	2	2	3	2	0	3	1	0	0	0	0	0	0	2	0	3	3	0	0	0
194	1972.03	2	1	2	4	2	1	2	7	4	0	1	0	0	2	1	4	4	1	1	2	2	2	1	2	2	2	3	2	2	1	3	1	1	2	1	0	1	0	0	1	0	1	1	3	2	1	0	2
195	1957.08	1	1	2	5	3	1	1	8	8	0	0	1	0	3	1	8	3	2	1	2	3	3	0	1	1	0	0	1	0	0	2	1	0	3	2	1	3	1	1	3	1	3	4	4	4	4	4	4
196	1966.02	2	1	2	5	3	1	1	5	7	0	0	1	0	3	1	4	4	1	1	2	3	2	0	1	1	2	0	0	0	0	1	0	0	3	3	0	3	2	1	3	3	3	4	4	4	4	4	4
197	1975.03	1	1	2	6	1	1	2	5	7	0	0	1	0	3	2	5	2	2	1	1	2	2	0	1	3	3	3	2	3	1	3	2	1	3	0	0	1	0	0	1	0	2	1	2	2	1	2	0
198	1975.03	1	1	2	5	3	1	2	11	6	0	0	1	0	3	4	5	2	1	2	1	1	1	1	2	3	1	3	3	2	1	3	3	0	3	1	0	0	0	0	0	0	1	1	1	1	1	0	1
199	1969.03	2	1	2	3	2	1	2	7	11	0	0	1	0	3	2	10	4	2	1	2	3	2	1	1	2	3	3	1	2	1	2	2	0	2	0	0	1	0	0	0	1	1	1	2	1	1	1	0
200	1973.04	2	1	2	5	3	1	2	5	1	0	1	0	0	3	3	1	4	1	1	2	3	2	0	1	2	1	2	1	1	2	2	2	1	3	0	1	2	0	0	1	0	1	0	1	1	0	4	0
[truncated: 55 more columns]

## Sheet: Codebook
original_export_header	new_variable_name	include_in_output	section	english_label	coding_or_value_labels		Notes
no	record_id	Yes	Administrative variables	Study record ID	Sequential record number		1. Variable names and descriptions were aligned with the manuscript wording whenever the manuscript provided a direct English expression.
aa	hospitalization_number	No	Administrative variables	Hospitalization number	Removed from output workbook for de-identification		2. The original hospitalization number column (aa) was removed from Raw_Data for de-identification.
a1	caregiver_birth_ym	Yes	Caregiver demographic variables	Caregiver birth year and month	Text, format YYYY.MM		3. The deleted questionnaire item column (original export header a13) was blank in the export and was not included in Raw_Data.
a2	caregiver_gender	Yes	Caregiver demographic variables	Caregiver gender	1=Male; 2=Female		4. Checkbox/multiple-response columns were standardized to 1/0 in Raw_Data (1=Selected/Yes, 0=Not selected/No).
a3	caregiver_ethnicity	Yes	Caregiver demographic variables	Caregiver ethnicity	1=Han; 2=Other		5. Instrument names follow the manuscript: Care Burden Inventory (CBI), Social Support Rate Scale (SSRS), and Simplified Coping strategies Questionnaire (SCQ).
a4	caregiver_marital_status	Yes	Caregiver demographic variables	Caregiver marital status	1=Single; 2=Married; 3=Divorced; 4=Widowed		6. Birth year-month variables remain as text in the original YYYY.MM format.
a5	caregiver_occupation	Yes	Caregiver demographic variables	Caregiver occupation	1=Government/public institution/enterprise manager; 2=Professional/technical personnel; 3=Clerical and related personnel; 4=Commercial/service personnel; 5=Agriculture/forestry/animal husbandry/fishery worker; 6=Production/manufacturing worker; 7=Military personnel; 8=Student; 9=Freelancer/self-employed; 10=Unemployed; 11=Other
a6	caregiver_employment_status	Yes	Caregiver demographic variables	Caregiver employment status	1=Employed; 2=Not employed (including retired/unemployed/laid off); 3=Other
a7	caregiver_education_level	Yes	Caregiver demographic variables	Caregiver education level	1=Junior high school and below; 2=High school/technical secondary school; 3=College/Bachelor; 4=Master and above
a8	caregiver_monthly_income_pc	Yes	Caregiver demographic variables	Per-capita monthly household income of caregiver family	1=<3000 RMB; 2=3000-5000 RMB; 3=5000-7000 RMB; 4=>7000 RMB
a9	patient_diagnosis	Yes	Patient diagnosis and treatment-related variables	Patient diagnosis	1=Acute lymphoblastic leukemia; 2=Acute myeloid leukemia; 3=Chronic lymphocytic leukemia; 4=Chronic myeloid leukemia; 5=Myelodysplastic syndromes; 6=Aplastic anemia; 7=Multiple myeloma; 8=Lymphoma; 9=Myeloproliferative neoplasms; 10=Thrombocytopenia; 11=Other
a10	patient_disease_duration_months	Yes	Patient diagnosis and treatment-related variables	Months since patient diagnosis	Numeric (months; may include decimals such as 0.5)
a11	payment_self_pay	Yes	Patient diagnosis and treatment-related variables	Medical payment method: self-pay	1=Selected/Yes; 0=Not selected/No
a112	payment_urban_employee_insurance	Yes	Patient diagnosis and treatment-related variables	Medical payment method: urban employee medical insurance	1=Selected/Yes; 0=Not selected/No
a113	payment_urban_resident_insurance	Yes	Patient diagnosis and treatment-related variables	Medical payment method: urban/rural resident medical insurance	1=Selected/Yes; 0=Not selected/No
a114	payment_commercial_insurance	Yes	Patient diagnosis and treatment-related variables	Medical payment method: commercial medical insurance	1=Selected/Yes; 0=Not selected/No
a12	prior_hsct_status	Yes	Patient diagnosis and treatment-related variables	Previous hematopoietic stem cell transplantation (HSCT)	1=Allogeneic transplant; 2=Autologous transplant; 3=No transplant
a13	deleted_item_q13	No	Administrative variables	Deleted questionnaire item (Q13)	Blank in the export; not included in output workbook
a14	caregiver_relationship_to_patient	Yes	Caregiving context variables	Relationship of caregiver to patient	1=Spouse; 2=Child; 3=Parent; 4=Sibling; 5=Other
a15	caregiving_duration_months	Yes	Caregiving context variables	Months of caregiving provided so far	Numeric (months; may include decimals such as 0.5)
a16	daily_care_hours	Yes	Caregiving context variables	Approximate daily caregiving time during hospitalization	1=<4 hours; 2=4-8 hours; 3=8-12 hours; 4=>12 hours
a17	other_caregivers_count	Yes	Caregiving context variables	Number of other people helping care for the patient	1=None; 2=One person; 3=Two or more persons
a18	other_family_members_need_care	Yes	Caregiving context variables	Other family members also needing care	1=No; 2=Yes
a19	caregiver_diagnosed_health_problem	Yes	Caregiver health-related variables	Caregiver has a doctor-diagnosed health problem	1=No; 2=Yes
a20	caregiver_self_rated_health	Yes	Caregiver health-related variables	Caregiver self-rated current health status	1=Very good; 2=Good; 3=Average; 4=Poor; 5=Very poor
a21	caregiver_health_change_after_caregiving	Yes	Caregiver health-related variables	Change in caregiver health compared with before caregiving	1=No change; 2=Somewhat worse; 3=Much worse
b1	coping_01_work_study_activity	Yes	Coping strategies variables (SCQ)	Solve problems through work, study, or other activities	0=Never; 1=Occasionally; 2=Often; 3=Always
b2	coping_02_talk_with_others	Yes	Coping strategies variables (SCQ)	Talk with others and share inner distress	0=Never; 1=Occasionally; 2=Often; 3=Always
b3	coping_03_see_positive_side	Yes	Coping strategies variables (SCQ)	Try to see the positive side of things	0=Never; 1=Occasionally; 2=Often; 3=Always
b4	coping_04_change_thinking_priorities	Yes	Coping strategies variables (SCQ)	Change the way I think and rediscover what matters in life	0=Never; 1=Occasionally; 2=Often; 3=Always
b5	coping_05_not_take_too_seriously	Yes	Coping strategies variables (SCQ)	Do not take the problem too seriously	0=Never; 1=Occasionally; 2=Often; 3=Always
b6	coping_06_stick_to_own_stance	Yes	Coping strategies variables (SCQ)	Stick to my own stance	0=Never; 1=Occasionally; 2=Often; 3=Always
b7	coping_07_find_multiple_solutions	Yes	Coping strategies variables (SCQ)	Find several different ways to solve the problem	0=Never; 1=Occasionally; 2=Often; 3=Always
b8	coping_08_seek_advice	Yes	Coping strategies variables (SCQ)	Seek advice from relatives, friends, or classmates	0=Never; 1=Occasionally; 2=Often; 3=Always
b9	coping_09_change_own_practices	Yes	Coping strategies variables (SCQ)	Change some of my original practices or my own problems	0=Never; 1=Occasionally; 2=Often; 3=Always
b10	coping_10_learn_from_others	Yes	Coping strategies variables (SCQ)	Learn from how others handled similar difficult situations	0=Never; 1=Occasionally; 2=Often; 3=Always
b11	coping_11_hobbies_sports	Yes	Coping strategies variables (SCQ)	Develop hobbies and actively participate in cultural/sports activities	0=Never; 1=Occasionally; 2=Often; 3=Always
b12	coping_12_suppress_negative_emotions	Yes	Coping strategies variables (SCQ)	Try to suppress disappointment, regret, sadness, and anger	0=Never; 1=Occasionally; 2=Often; 3=Always
b13	coping_13_rest_or_vacation	Yes	Coping strategies variables (SCQ)	Try to rest or take a vacation and temporarily put the problem aside	0=Never; 1=Occasionally; 2=Often; 3=Always
b14	coping_14_smoke_drink_eat_medicate	Yes	Coping strategies variables (SCQ)	Relieve distress by smoking, drinking, taking medication, or eating	0=Never; 1=Occasionally; 2=Often; 3=Always
b15	coping_15_wait_for_time_to_change	Yes	Coping strategies variables (SCQ)	Believe time will change the situation and just wait	0=Never; 1=Occasionally; 2=Often; 3=Always
b16	coping_16_try_to_forget	Yes	Coping strategies variables (SCQ)	Try to forget the whole thing	0=Never; 1=Occasionally; 2=Often; 3=Always
b17	coping_17_rely_on_others	Yes	Coping strategies variables (SCQ)	Rely on others to solve the problem	0=Never; 1=Occasionally; 2=Often; 3=Always
b18	coping_18_accept_reality	Yes	Coping strategies variables (SCQ)	Accept reality because there is no other way	0=Never; 1=Occasionally; 2=Often; 3=Always
b19	coping_19_hope_for_miracle	Yes	Coping strategies variables (SCQ)	Imagine that some miracle may change the current situation	0=Never; 1=Occasionally; 2=Often; 3=Always
b20	coping_20_comfort_myself	Yes	Coping strategies variables (SCQ)	Comfort myself	0=Never; 1=Occasionally; 2=Often; 3=Always
c1	care_burden_01_help_daily_living	Yes	Care burden variables (CBI)	The patient needs my help with most activities of daily living	0=Never; 1=Occasionally; 2=Sometimes; 3=Often; 4=Always
c2	care_burden_02_patient_dependence	Yes	Care burden variables (CBI)	The patient is very dependent on me	0=Never; 1=Occasionally; 2=Sometimes; 3=Often; 4=Always
c3	care_burden_03_needs_company	Yes	Care burden variables (CBI)	The patient constantly needs my company	0=Never; 1=Occasionally; 2=Sometimes; 3=Often; 4=Always
c4	care_burden_04_help_basic_activities	Yes	Care burden variables (CBI)	I have to help the patient complete many basic activities	0=Never; 1=Occasionally; 2=Sometimes; 3=Often; 4=Always
c5	care_burden_05_hardly_rest	Yes	Care burden variables (CBI)	I can hardly rest while caring for the patient	0=Never; 1=Occasionally; 2=Sometimes; 3=Often; 4=Always
c6	care_burden_06_cannot_enjoy_life	Yes	Care burden variables (CBI)	I cannot enjoy my own life	0=Never; 1=Occasionally; 2=Sometimes; 3=Often; 4=Always
c7	care_burden_07_want_change_life	Yes	Care burden variables (CBI)	I wish I could change my current life situation	0=Never; 1=Occasionally; 2=Sometimes; 3=Often; 4=Always
c8	care_burden_08_social_life_affected	Yes	Care burden variables (CBI)	My social life has been affected	0=Never; 1=Occasionally; 2=Sometimes; 3=Often; 4=Always
c9	care_burden_09_emotionally_exhausted	Yes	Care burden variables (CBI)	I feel emotionally exhausted because of caregiving	0=Never; 1=Occasionally; 2=Sometimes; 3=Often; 4=Always
c10	care_burden_10_not_expected_life	Yes	Care burden variables (CBI)	This is not the life I had expected	0=Never; 1=Occasionally; 2=Sometimes; 3=Often; 4=Always
c11	care_burden_11_insufficient_sleep	Yes	Care burden variables (CBI)	I do not get enough sleep	0=Never; 1=Occasionally; 2=Sometimes; 3=Often; 4=Always
c12	care_burden_12_health_affected	Yes	Care burden variables (CBI)	My health has been affected	0=Never; 1=Occasionally; 2=Sometimes; 3=Often; 4=Always
c13	care_burden_13_physically_uncomfortable	Yes	Care burden variables (CBI)	Caring for the patient makes me physically uncomfortable	0=Never; 1=Occasionally; 2=Sometimes; 3=Often; 4=Always
c14	care_burden_14_physically_drained	Yes	Care burden variables (CBI)	I feel physically drained	0=Never; 1=Occasionally; 2=Sometimes; 3=Often; 4=Always
c15	care_burden_15_family_less_harmonious	Yes	Care burden variables (CBI)	My relationship with family is not as harmonious as before	0=Never; 1=Occasionally; 2=Sometimes; 3=Often; 4=Always
c16	care_burden_16_family_not_understand	Yes	Care burden variables (CBI)	My family does not fully understand my efforts in caring for the patient	0=Never; 1=Occasionally; 2=Sometimes; 3=Often; 4=Always
c17	care_burden_17_work_performance_worse	Yes	Care burden variables (CBI)	My work performance is not as good as before	0=Never; 1=Occasionally; 2=Sometimes; 3=Often; 4=Always
c18	care_burden_18_dislike_nonhelping_relatives	Yes	Care burden variables (CBI)	I dislike relatives who do not help	0=Never; 1=Occasionally; 2=Sometimes; 3=Often; 4=Always
c19	care_burden_19_confused_by_patient_behavior	Yes	Care burden variables (CBI)	I feel confused by some of the patient's behaviors	0=Never; 1=Occasionally; 2=Sometimes; 3=Often; 4=Always
c20	care_burden_20_family_embarrassment	Yes	Care burden variables (CBI)	Having such a patient in the family makes me feel embarrassed and hard to cope	0=Never; 1=Occasionally; 2=Sometimes; 3=Often; 4=Always
c21	care_burden_21_dislike_caring	Yes	Care burden variables (CBI)	I do not like caring for my patient	0=Never; 1=Occasionally; 2=Sometimes; 3=Often; 4=Always
c22	care_burden_22_uncomfortable_with_visitors	Yes	Care burden variables (CBI)	I feel uncomfortable when friends come to visit	0=Never; 1=Occasionally; 2=Sometimes; 3=Often; 4=Always
c23	care_burden_23_angry_when_communicating	Yes	Care burden variables (CBI)	I often feel angry when communicating with the patient	0=Never; 1=Occasionally; 2=Sometimes; 3=Often; 4=Always
c24	care_burden_24_marital_problems	Yes	Care burden variables (CBI)	My marriage has developed problems	0=Never; 1=Occasionally; 2=Sometimes; 3=Often; 4=Always
d1	social_support_01_close_friends_count	Yes	Social support variables (SSRS)	Close friends who can provide support/help	1=None; 2=1-2; 3=3-5; 4=6 or more
d2	social_support_02_family_relationship	Yes	Social support variables (SSRS)	Closeness of relationship with family in the past year	1=Far from family and living alone; 2=Residence often changes and mostly lives with strangers; 3=Lives with classmates/colleagues/friends; 4=Lives with family
d3	social_support_03_neighbor_relationship	Yes	Social support variables (SSRS)	Relationship with neighbors	1=No concern, only nodding acquaintance; 2=May show a little concern when in difficulty; 3=Some neighbors care about you; 4=Most neighbors care about you
d4	social_support_04_colleague_friend_relationship	Yes	Social support variables (SSRS)	Relationship with colleagues/friends	1=No concern, only nodding acquaintance; 2=May show a little concern when in difficulty; 3=Some colleagues/friends care about you; 4=Most colleagues/friends care about you
d5	social_support_05_support_spouse_partner	Yes	Social support variables (SSRS)	Support/care received from spouse/partner	1=None; 2=Very little; 3=Average; 4=Full support
d6	social_support_06_support_parents	Yes	Social support variables (SSRS)	Support/care received from parents	1=None; 2=Very little; 3=Average; 4=Full support
d7	social_support_07_support_children	Yes	Social support variables (SSRS)	Support/care received from children	1=None; 2=Very little; 3=Average; 4=Full support
d8	social_support_08_support_siblings	Yes	Social support variables (SSRS)	Support/care received from siblings	1=None; 2=Very little; 3=Average; 4=Full support
d9	social_support_09_support_other_family	Yes	Social support variables (SSRS)	Support/care received from other family members	1=None; 2=Very little; 3=Average; 4=Full support
d10	social_support_10_any_economic_practical_support	Yes	Social support variables (SSRS)	Any source of economic support or practical help in emergencies (past)	1=None; 2=Has one or more sources
d11	social_support_11_economic_support_spouse	Yes	Social support variables (SSRS)	Economic/practical support source: spouse	1=Selected/Yes; 0=Not selected/No
d12	social_support_12_economic_support_other_family	Yes	Social support variables (SSRS)	Economic/practical support source: other family members	1=Selected/Yes; 0=Not selected/No
d13	social_support_13_economic_support_relatives	Yes	Social support variables (SSRS)	Economic/practical support source: relatives	1=Selected/Yes; 0=Not selected/No
d14	social_support_14_economic_support_friends	Yes	Social support variables (SSRS)	Economic/practical support source: friends	1=Selected/Yes; 0=Not selected/No
d15	social_support_15_economic_support_colleagues	Yes	Social support variables (SSRS)	Economic/practical support source: colleagues	1=Selected/Yes; 0=Not selected/No
d16	social_support_16_economic_support_work_unit	Yes	Social support variables (SSRS)	Economic/practical support source: work unit	1=Selected/Yes; 0=Not selected/No
d17	social_support_17_economic_support_official_org	Yes	Social support variables (SSRS)	Economic/practical support source: official or semi-official organizations	1=Selected/Yes; 0=Not selected/No
d18	social_support_18_economic_support_nonofficial_org	Yes	Social support variables (SSRS)	Economic/practical support source: religious/social/non-official organizations	1=Selected/Yes; 0=Not selected/No
d19	social_support_19_economic_support_other	Yes	Social support variables (SSRS)	Economic/practical support source: other	1=Selected/Yes; 0=Not selected/No
d20	social_support_20_any_emotional_support	Yes	Social support variables (SSRS)	Any source of comfort and care in emergencies (past)	1=None; 2=Has one or more sources
d21	social_support_21_emotional_support_spouse	Yes	Social support variables (SSRS)	Comfort/care source: spouse	1=Selected/Yes; 0=Not selected/No
d22	social_support_22_emotional_support_other_family	Yes	Social support variables (SSRS)	Comfort/care source: other family members	1=Selected/Yes; 0=Not selected/No
d23	social_support_23_emotional_support_relatives	Yes	Social support variables (SSRS)	Comfort/care source: relatives	1=Selected/Yes; 0=Not selected/No
d24	social_support_24_emotional_support_friends	Yes	Social support variables (SSRS)	Comfort/care source: friends	1=Selected/Yes; 0=Not selected/No
d25	social_support_25_emotional_support_colleagues	Yes	Social support variables (SSRS)	Comfort/care source: colleagues	1=Selected/Yes; 0=Not selected/No
d26	social_support_26_emotional_support_work_unit	Yes	Social support variables (SSRS)	Comfort/care source: work unit	1=Selected/Yes; 0=Not selected/No
d27	social_support_27_emotional_support_official_org	Yes	Social support variables (SSRS)	Comfort/care source: official or semi-official organizations	1=Selected/Yes; 0=Not selected/No
d28	social_support_28_emotional_support_nonofficial_org	Yes	Social support variables (SSRS)	Comfort/care source: religious/social/non-official organizations	1=Selected/Yes; 0=Not selected/No
d29	social_support_29_emotional_support_other	Yes	Social support variables (SSRS)	Comfort/care source: other	1=Selected/Yes; 0=Not selected/No
d30	social_support_30_distress_disclosure_willingness	Yes	Social support variables (SSRS)	Willingness to talk about troubles	1=Never tell anyone; 2=Only tell 1-2 very close people; 3=Would tell if friends ask; 4=Actively tell others to obtain support/understanding
d31	social_support_31_help_seeking_frequency	Yes	Social support variables (SSRS)	Frequency of seeking help when troubled	1=Only rely on myself; 2=Rarely ask others for help; 3=Sometimes ask others for help; 4=Often seek help from family/friends/organizations when in difficulty
d32	social_support_32_group_activity_participation	Yes	Social support variables (SSRS)	Participation in group activities	1=Never participate; 2=Occasionally; 3=Often; 4=Actively participate and play an active role
e1	patient_birth_ym	Yes	Patient demographic variables	Patient birth year and month	Text, format YYYY.MM
e2	patient_gender	Yes	Patient demographic variables	Patient gender	1=Male; 2=Female
e3	patient_marital_status	Yes	Patient demographic variables	Patient marital status	1=Single; 2=Married; 3=Divorced; 4=Widowed
e4	patient_education_level	Yes	Patient demographic variables	Patient education level	1=Primary school and below; 2=Junior high school; 3=High school/technical secondary school; 4=College diploma; 5=Bachelor; 6=Master and above
e5	patient_occupation	Yes	Patient demographic variables	Patient occupation	1=Government/public institution/enterprise manager; 2=Professional/technical personnel; 3=Clerical and related personnel; 4=Commercial/service personnel; 5=Agriculture/forestry/animal husbandry/fishery worker; 6=Production/manufacturing worker; 7=Military personnel; 8=Student; 9=Freelancer/self-employed; 10=Unemployed; 11=Other
